# Supplementary material for: Description of Trends over the Week in Alcohol-Related Ambulance Attendance Data
Source: Int J Environ Res Public Health. 2023 Apr 19;20(8):5583. doi: 10.3390/ijerph20085583 (PMC10138978; doi:10.3390/ijerph20085583)
Supplement: Supplementary file 1 [file ijerph-20-05583-s001.zip]

Archive with 2 entries (2 files):
- Ambo_HAH_Figures S1-S8.docx
- Ambo_HAH_Tables S1 & S2.docx
